# Supplementary material for: Automatic Segmentation of Metastatic Breast Cancer Lesions on 18F-FDG PET/CT Longitudinal Acquisitions for Treatment Response Assessment
Source: Cancers (Basel). 2021 Dec 26;14(1):101. doi: 10.3390/cancers14010101 (PMC8750371; doi:10.3390/cancers14010101)
Supplement: Supplementary file 1 [file cancers-14-00101-s001.zip]

Archive with 1 entries (1 files):
- cancers-1480716-supplementary.pdf
